# Supplementary material for: Polymorphisms in the hypervariable control region of the mitochondrial DNA differentiate BPH populations
Source: Front Insect Sci. 2022 Nov 2;2:987718. doi: 10.3389/finsc.2022.987718 (PMC10926497; doi:10.3389/finsc.2022.987718)
Supplement: Supplementary file 3 [file Table_1.xlsx]

## Sheet: Table S1
Table S1: List of primers used in the study with their sequences and optimal annealing temperatures.
Primer Name	Primer Sequence	Annealing Temperature (°C)
BPHg4F	AATAAATCCTTCCACTAAA	45-47
BPHg4R	TCAAAAAAAATGCACCAAA
BPHg5F	AATTTTTTAATCTCTTATTTCGT	55-57
BPHg5R	ATAATTCATATTGAAAATCAGTT
T3	ATTAACCCTCACTAAAGGGA	55
T7	TAATACGACTCACTATAGGG
BM1350F	CACACTCAAGTTTCCAGTTGT	51
BM1350R	AGAGTGAGAGTGTGTGAGAGG
BM1369F	TCGTGCAGAAGCGAAAGAAT	55
BM1369R	TTTTTCAACTCGTCAGCATGT
BM1373F	CCACATTCCACCTCTTTTCA	50
BM1373R	AGTGCGCAGAAACTTGATGA
BM1329F	TGAATCCCTCTCTTTTCTCTC	54
BM1329R	ATGTATGTGTTCAAGGTCCTG
BM1368F	AGGGATTCAGATTCAGGGAGA	53
BM1368R	CGGTGGAGATGAAAGTGGAC
BM1372F	GTGCAACCACGAGCATTTC	53
BM1372R	AAGACCCCTTCCTCAGCATC
BM1375F	TCCATGAGAAAGAGGGCTTG	50
BM1375R	GCTGAGGCCTTACCTATCAAA
BM1423F	GGAGGAGGTCGAGGAAGAAT	52
BM1423R	TCCTCCATTCCTTCTTCTTGTT
BM1462F	GTCCGGGCTTAGCCTTTTAT	50
BM1462R	GCATCTAACGGGTGATTCTCA
BM1483F	GCGTTTGAGCGTGGTTTCTA	50
BM1483R	ATGGAGTGGGTCCACCAATA
BM1486F	AAAAATGGATGGGAAAGGAGA	52
BM1486R	CCTTCCATCCTTTTATTCTTCTCA
BM1490F	GTCAAATCCCTGGCACATTT	50
BM1490R	TGAAGTGAATGAAACCCACATC
