# Supplementary material for: Polymorphisms in the hypervariable control region of the mitochondrial DNA differentiate BPH populations
Source: Front Insect Sci. 2022 Nov 2;2:987718. doi: 10.3389/finsc.2022.987718 (PMC10926497; doi:10.3389/finsc.2022.987718)
Supplement: Supplementary file 4 [file Table_2.xlsx]

## Sheet: Table S2
Table S2: List of repeat motifs present in the tandem repeat markers and the three selected gSSRs.
Markers	Repeat Motif Sequence (5’-3’)
TR 1	ATATTAATAAATAAATATA
TR 2	AAATATAT
TR 3	TA
TR 4	AATATATATATATAAATATAT
TR 5	TATATATAAATATATAATATATA
TR 6	TATAATATATATATAAATA
TR 7	ATATATATATATAAATATATAATATATAATATATAAATATATA
TR 8	ATTCTAATATTTTAATG
TR 9	TAATAATTAATATATT
TR 10	GGAAAAAATGTCACGTTTTTT
BM1350	(TC)19
BM1369	(AG)9
BM1373	(CT)6
