# Supplementary material for: Polymorphisms in the hypervariable control region of the mitochondrial DNA differentiate BPH populations
Source: Front Insect Sci. 2022 Nov 2;2:987718. doi: 10.3389/finsc.2022.987718 (PMC10926497; doi:10.3389/finsc.2022.987718)
Supplement: Supplementary file 5 [file Table_3.xlsx]

## Sheet: Table S3
Table S3: Iterations of the tandem repeats (TR) in individual samples of each population and the fragment lengths of the PCR amplified gSSRs.
SAMPLES	POPULATION NAME	TR1	TR2	TR3	TR4	TR5	TR6	TR8	TR9	TR10	BM1373	BM1369	BM1350
C-01	CUTTACK	2.5	40.1	153	0	13.4	0	1.9	1.9	26.6	115	174	123.8
C-02	CUTTACK	2.5	41.1	151	14.2	12.9	0	1.9	1.9	37.4	114	181	123.8
C-03	CUTTACK	0	39.1	146	15.1	0	13.8	1.9	1.9	9.6	145	184.6	136
C-05	CUTTACK	2.5	41.1	150	13.3	12.9	0	1.9	0	23.6	119	190.3	139
D-01	NEW DELHI	2.5	39.1	147	0	13.4	0	1.9	1.9	12.4	135.7	190.3	142
D-02	NEW DELHI	2.5	41.1	152	15.1	13.8	0	1.9	1.9	29.4	138.6	184	178.5
D-03	NEW DELHI	0	0	141.5	0	17	15.2	1.9	1.9	8.4	140.5	180.2	133.2
D-04	NEW DELHI	0	38.1	147	0	13.4	14.8	1.9	1.9	18.6	144.2	186.8	157
D-05	NEW DELHI	0	39.1	147	15.1	13.4	0	1.9	1.9	11.6	143	186.6	157
H-01	HYDERABAD	2.5	39.1	148	0	13.4	16.6	1.9	1.9	24.6	138	211.5	131.8
H-02	HYDERABAD	2.5	38	146	0	13.4	0	1.9	1.9	15.6	139	239	142
H-03	HYDERABAD	2.5	39.1	148	0	13.4	16.6	1.9	1.9	24.6	124	189.1	278
H-04	HYDERABAD	2.5	39.1	147	14.6	13.4	16	1.9	1.9	21.4	139	205.8	150.1
H-05	HYDERABAD	2.5	38.1	147	13.1	13.4	16	1.9	1.9	21.4	175	214.2	162.5
M-01	BISHNUPUR	2.5	39.1	148	0	13.4	16.6	1.9	1.9	19.4	172	128.4	193.6
M-02	BISHNUPUR	2.5	39.1	149	13.6	13.4	15.6	1.9	1.9	74.4	121	120.9	192.3
M-03	BISHNUPUR	2.5	39.1	0	13.1	13.4	0	0	1.9	73.4	145	126.8	187.3
M-04	BISHNUPUR	2.5	40.1	150	15.1	13.4	16	1.9	1.9	18.4	143	119.4	187.3
M-05	BISHNUPUR	2.5	39.1	147	14.6	13.4	16	1.9	1.9	46.4	163	138	191.1
Miz-01	AIZAWL	0	39.1	148	0	13.4	16.6	1.9	1.9	13.6	200	200	147.6
Miz-02	AIZAWL	2.5	39.1	147	13.1	13.4	15.6	1.9	1.9	8.6	147.7	202.8	136.1
Miz-03	AIZAWL	2.5	41.1	161	14.6	14.4	17.6	1.9	1.9	13.4	160.8	182.6	154.6
Miz-04	AIZAWL	2.5	39.1	147	0	13.4	15.6	1.9	1.9	13.4	160.8	200	136.1
Miz-05	AIZAWL	0	38.1	146	0	13.4	14.8	1.9	1.9	13.4	12.1	208.5	140.6
Miz-07	AIZAWL	2.5	38.1	148	13.6	13.4	15.6	1.9	1.9	13.4	150	200	129.6
Miz-08	AIZAWL	2.5	39.1	149	14.6	13.4	0	1.9	1.9	21.6	145.2	191	159.4
Miz-09	AIZAWL	0	39.1	149	0	13.4	0	0	1.9	7.4	147.6	220.5	129.6
N-01	NALGONDA	2.5	39.1	147	0	13.4	15.6	1.9	1.9	45.6	122	123.8	177.8
N-03	NALGONDA	2.5	38.9	147	0	13.4	15.6	1.9	1.9	29.4	139	119.4	177.8
N-04	NALGONDA	0	39.1	148	0	13.4	16.6	1.9	0	16.4	136	116.6	188.6
N-05	NALGONDA	2.5	39.1	147	0	13.4	15.6	1.9	1.9	20.6	142	212.6	213.6
N-06	NALGONDA	2.5	0	147	16.1	12.6	0	1.9	1.9	11.6	169	126.8	202.6
N-07	NALGONDA	2.5	39.1	148	14.6	13.4	15	1.9	1.9	28.4	167	111.1	182.5
N-08	NALGONDA	2.5	39.1	148	0	13.4	16.6	1.9	1.9	4.4	144	136.3	194.8
N-09	NALGONDA	2.5	39.1	146	0	13.1	0	1.9	1.9	51.4	113	126.8	183.7
P-01	LUDHIANA	0	39.1	148	0	13.4	16.6	0	1.9	42.4	120	178.8	121.4
P-02	LUDHIANA	2.5	39.1	147	0	13.4	15.6	1.9	1.9	27.6	115	208.1	168
P-03	LUDHIANA	2.5	39.1	146	14.6	13.4	15	1.9	1.9	18.6	116	187.6	153.6
P-05	LUDHIANA	0	39.1	147	13.1	13.4	15.6	1.9	1.9	18.4	136	171.9	116.9
T-01	RAJNAGAR	2.5	39.1	148	13.6	13.4	14.1	1.9	1.9	29.4	140	198.4	167.4
T-02	RAJNAGAR	2.5	39.1	147	15.1	13.4	0	1.9	1.9	18.4	133	203.2	155.4
T-03	RAJNAGAR	2.5	39.1	147	13.1	13.4	15.6	1.9	1.9	20.4	137	184.6	162.5
T-04	RAJNAGAR	2.5	38.1	146	14.6	0	15	1.9	1.9	53.4	150	183.1	143.3
T-05	RAJNAGAR	0	39.1	149	0	13.4	16.6	1.9	1.9	35.4	143	181.7	155.5
T-06	RAJNAGAR	2.5	39.1	150	13.6	13.4	0	1.9	1.9	32.6	123	184.5	127.7
T-07	RAJNAGAR	2.5	39.1	150	13.6	13.4	0	1.9	1.9	31.4	121	187.6	126.9
T-08	RAJNAGAR	2.5	39.1	149	13.6	13.4	15.6	1.9	1.9	5.6	163	0	0
T-09	RAJNAGAR	0	39.1	147	14.6	13.4	16	1.9	1.9	21.4	136	180.8	121.9
T-10	RAJNAGAR	2.5	39.1	148	0	13.4	16.6	1.9	1.9	11.4	136	192.8	132.8
T-11	RAJNAGAR	0	39.1	148	0	13.4	15.6	1.9	1.9	19.4	142	126.2	129.2
W-03	WARANGAL	2.5	39.1	147	0	13.4	15.6	1.9	1.9	25.6	122	184.6	105.5
W-04	WARANGAL	2.5	40.1	149	13.3	13.4	0	1.9	1.9	25.4	158	178.8	106.8
W-05	WARANGAL	2.5	39.1	147	0	13.4	15.6	1.9	1.9	21.6	137	180.3	101.2
* The iterations for the TR markers were calculated using Tandem Repeat Finder tool (See Materials and methods)
