# Supplementary material for: Polymorphisms in the hypervariable control region of the mitochondrial DNA differentiate BPH populations
Source: Front Insect Sci. 2022 Nov 2;2:987718. doi: 10.3389/finsc.2022.987718 (PMC10926497; doi:10.3389/finsc.2022.987718)
Supplement: Supplementary file 6 [file Table_4.xlsx]

## Sheet: Table S4
Table S4: Details of the gSSR markers used in the study
gSSR Marker *†	Genbank Accession No.	Repeat Motif	Selected for further analysis in this study	Rationale for selection/rejection
BM1350	JQ967337	(TC)19	Yes	Highly polymorphic
BM1369	JQ967338	(AG)9	Yes	Highly polymorphic
BM1373	JQ967340	(CT)20	Yes	Highly polymorphic
BM1329	JQ967335	(CT)8	No	Monomorphic
BM1368	JQ967337	(AG)10	No	Monomorphic
BM1372	JQ967341	(AT)6	No	Amplification of multiple non-specfic bands
BM1375	JQ967346	(GA)8	No	No amplification
BM1423	JQ967344	(GAT)6	No	No amplification
BM1462	JQ967351	(AAG)12	No	Monomorphic
BM1483	JQ967352	(AAT)4	No	Monomorphic
BM1486	JQ967354	(AAG)5	No	No amplification
BM1490	JQ967344	(GT)11	No	Monomorphic
* Markers and markers names are those used by Jing et al. (21)
† Primer details provided in Table S1
