# Supplementary material for: Polymorphisms in the hypervariable control region of the mitochondrial DNA differentiate BPH populations
Source: Front Insect Sci. 2022 Nov 2;2:987718. doi: 10.3389/finsc.2022.987718 (PMC10926497; doi:10.3389/finsc.2022.987718)
Supplement: Supplementary file 7 [file Table_5.xlsx]

## Sheet: Table S5
Table S5: Overall genetic diversity calculated for all the nine populations used in this study*.
	No. of Nt differences	𝜋ij	XiXj𝜋ij
𝜋C,ND	311	0.158673	0.00191995
𝜋C,H	116	0.0591837	0.000716122
𝜋C,B	392	0.2	0.00242
𝜋C,A	285	0.145408	0.00175944
𝜋C,N	61	0.0311224	0.000376582
𝜋C,L	34	0.0173469	0.000209898
𝜋C,R	121	0.0617347	0.00074699
𝜋C,W	41	0.0209184	0.000253112
𝜋ND,H	199	0.101531	0.00122852
𝜋ND,B	686	0.35	0.004235
𝜋ND,A	38	0.0193878	0.000234592
𝜋ND,N	348	0.177551	0.00214837
𝜋ND,L	325	0.165816	0.00200638
𝜋ND,R	202	0.103061	0.00124704
𝜋ND,W	285	0.145408	0.00175944
𝜋H,B	493	0.251531	0.00304352
𝜋H,A	177	0.0903061	0.0010927
𝜋H,N	160	0.0816327	0.000987755
𝜋H,L	135	0.0688776	0.000833418
𝜋H,R	11	0.00561224	6.79082e-05
𝜋H,W	96	0.0489796	0.000592653
𝜋B,A	661	0.337245	0.00408066
𝜋B,N	351	0.179082	0.00216689
𝜋B,L	372	0.189796	0.00229653
𝜋B,R	492	0.25102	0.00303735
𝜋B,W	414	0.211224	0.00255582
𝜋A,N	324	0.165306	0.0020002
𝜋A,L	301	0.153571	0.00185821
𝜋A,R	175	0.0892857	0.00108036
𝜋A,W	262	0.133673	0.00161745
𝜋N,L	31	0.0158163	0.000191378
𝜋N,R	157	0.080102	0.000969235
𝜋N,W	70	0.0357143	0.000432143
𝜋L,R	136	0.0693878	0.000839592
𝜋L,W	53	0.0270408	0.000327194
𝜋R,W	93	0.047449	0.000574133
C - Cuttack, ND- New Delhi, H- Hyderabad, B- Bishnupur, A- Aizawl, N- Nalgonda, L- Ludhiana, R- Rajnagar, W- Warangal
* Genetic diversity calculated based on Nei & Li equation (see de Vicente et al., 2004)
π=[n/(n-1)]ΣXaXb𝜋ab		Overall Genetic variability = 5.8%
𝜋= Degree of Nucleotide diversity present in the entire population under study
n = Number of samples under study populations
Xa = Estimated frequency of ath sample sequence = 1/9 = 0.11
Xb = Estimated frequency of bth sample sequence = 1/9 = 0.11
𝜋ab = Proportion of different nucleotides between sequence of sample a and b
