# Supplementary material for: Polymorphisms in the hypervariable control region of the mitochondrial DNA differentiate BPH populations
Source: Front Insect Sci. 2022 Nov 2;2:987718. doi: 10.3389/finsc.2022.987718 (PMC10926497; doi:10.3389/finsc.2022.987718)
Supplement: Supplementary file 8 [file Table_6.xlsx]

## Sheet: Table S6
Table S6: SNPs associated with Control Region sequences of each population. Nucleotides in red depict population-specific SNPs at the indicated nucleotide position.
Position	Cuttack	New Delhi	Hyderabad	Bishnupur	Aizawl	Nalgonda	Ludhiana	Rajnagar	Warangal
38	T	C	T	T	T	T	T	T	T
96	T	T	T	C	T	T	T	T	T
269	A	-	-	-	-	-	-	-	-
270	T	-	-	-	-	-	-	-	-
271	A	-	A	A	A	A	A	A	A
272	T	-	T	T	T	T	T	T	T
317	-	A	-	-	-	-	-	-	-
318	-	T	-	-	-	-	-	-	-
362	T	A	T	T	T	T	T	T	T
450	T	-	-	-	-	-	-	-	-
451	A	-	-	-	-	-	-	-	-
662	-	-	-	-	T	-	-	-	-
663	-	-	-	-	A	-	-	-	-
901	C	T	T	T	T	T	T	T	T
922	C	C	C	T	C	C	C	C	C
985	C	C	T	C	C	C	C	C	C
1021	G	-	G	G	G	G	G	G	G
1022	T	-	T	T	T	T	T	T	C
1023	T	-	T	T	T	T	T	T	T
1024	T	-	T	T	T	T	T	T	T
1025	T	-	T	T	T	T	T	T	T
1026	T	-	T	T	T	T	T	T	T
1027	C	-	C	T	C	C	C	T	C
1028	G	-	G	G	G	G	G	G	G
1029	G	-	G	G	G	G	G	G	G
1030	A	-	A	A	A	A	A	A	A
1031	A	-	A	A	A	A	A	A	A
1032	A	-	A	A	A	A	A	A	A
1033	A	-	A	A	A	A	A	A	A
1034	A	-	A	A	A	A	A	A	A
1035	A	-	A	A	A	A	A	A	A
1036	T	-	T	T	T	T	T	T	T
1037	G	-	G	G	G	G	G	G	G
1038	T	-	T	T	T	T	T	T	T
1039	C	-	C	C	C	C	C	C	C
1040	A	-	A	A	A	A	A	A	A
1041	C	-	C	C	C	C	C	C	C
1090	C	-	C	C	-	C	T	C	C
1195	T	-	-	T	-	T	C	-	T
1259	-	-	-	G	-	-	-	-	-
1260	-	-	-	G	-	-	-	-	-
1261	-	-	-	A	-	-	-	-	-
1262	-	-	-	A	-	-	-	-	-
1263	-	-	-	A	-	-	-	-	-
1264	-	-	-	A	-	-	-	-	-
1265	-	-	-	A	-	-	-	-	-
1266	-	-	-	A	-	-	-	-	-
1267	-	-	-	T	-	-	-	-	-
1268	-	-	-	G	-	-	-	-	-
1269	-	-	-	T	-	-	-	-	-
1270	-	-	-	C	-	-	-	-	-
1271	-	-	-	A	-	-	-	-	-
1272	-	-	-	C	-	-	-	-	-
1273	-	-	-	G	-	-	-	-	-
1274	-	-	-	T	-	-	-	-	-
1275	-	-	-	T	-	-	-	-	-
1276	-	-	-	T	-	-	-	-	-
1277	-	-	-	A	-	-	-	-	-
1278	-	-	-	T	-	-	-	-	-
1279	-	-	-	G	-	-	-	-	-
1280	-	-	-	G	-	-	-	-	-
1281	-	-	-	A	-	-	-	-	-
1282	-	-	-	A	-	-	-	-	-
1283	-	-	-	A	-	-	-	-	-
1284	-	-	-	A	-	-	-	-	-
1285	-	-	-	A	-	-	-	-	-
1286	-	-	-	A	-	-	-	-	-
1287	-	-	-	T	-	-	-	-	-
1288	-	-	-	G	-	-	-	-	-
1289	-	-	-	T	-	-	-	-	-
1290	-	-	-	C	-	-	-	-	-
1291	-	-	-	A	-	-	-	-	-
1292	-	-	-	C	-	-	-	-	-
1293	-	-	-	G	-	-	-	-	-
1294	-	-	-	T	-	-	-	-	-
1295	-	-	-	T	-	-	-	-	-
1296	-	-	-	T	-	-	-	-	-
1297	-	-	-	T	-	-	-	-	-
1298	-	-	-	T	-	-	-	-	-
1299	-	-	-	C	-	-	-	-	-
1300	-	-	-	G	-	-	-	-	-
1301	-	-	-	G	-	-	-	-	-
1302	-	-	-	A	-	-	-	-	-
1303	-	-	-	A	-	-	-	-	-
1304	-	-	-	A	-	-	-	-	-
1305	-	-	-	A	-	-	-	-	-
1306	-	-	-	A	-	-	-	-	-
1307	-	-	-	A	-	-	-	-	-
1308	-	-	-	T	-	-	-	-	-
1309	-	-	-	G	-	-	-	-	-
1310	-	-	-	T	-	-	-	-	-
1311	-	-	-	C	-	-	-	-	-
1312	-	-	-	A	-	-	-	-	-
1313	-	-	-	C	-	-	-	-	-
1314	-	-	-	G	-	-	-	-	-
1315	-	-	-	T	-	-	-	-	-
1316	-	-	-	T	-	-	-	-	-
1317	-	-	-	T	-	-	-	-	-
1318	-	-	-	T	-	-	-	-	-
1319	-	-	-	T	-	-	-	-	-
1320	-	-	-	C	-	-	-	-	-
1321	-	-	-	G	-	-	-	-	-
1322	-	-	-	G	-	-	-	-	-
1323	-	-	-	A	-	-	-	-	-
1324	-	-	-	A	-	-	-	-	-
1325	-	-	-	A	-	-	-	-	-
1326	-	-	-	A	-	-	-	-	-
1327	-	-	-	A	-	-	-	-	-
1328	-	-	-	A	-	-	-	-	-
1329	-	-	-	T	-	-	-	-	-
1330	-	-	-	G	-	-	-	-	-
1331	-	-	-	T	-	-	-	-	-
1332	-	-	-	C	-	-	-	-	-
1333	-	-	-	A	-	-	-	-	-
1334	-	-	-	C	-	-	-	-	-
1335	-	-	-	G	-	-	-	-	-
1336	-	-	-	T	-	-	-	-	-
1337	-	-	-	T	-	-	-	-	-
1338	-	-	-	T	-	-	-	-	-
1339	-	-	-	T	-	-	-	-	-
1340	-	-	-	T	-	-	-	-	-
1341	-	-	-	T	-	-	-	-	-
1342	-	-	-	G	-	-	-	-	-
1343	-	-	-	G	-	-	-	-	-
1344	-	-	-	A	-	-	-	-	-
1345	-	-	-	A	-	-	-	-	-
1346	-	-	-	A	-	-	-	-	-
1347	-	-	-	A	-	-	-	-	-
1348	-	-	-	A	-	-	-	-	-
1349	-	-	-	A	-	-	-	-	-
1350	-	-	-	T	-	-	-	-	-
1351	-	-	-	G	-	-	-	-	-
1352	-	-	-	T	-	-	-	-	-
1353	-	-	-	C	-	-	-	-	-
1354	-	-	-	A	-	-	-	-	-
1355	-	-	-	C	-	-	-	-	-
1356	-	-	-	G	-	-	-	-	-
1357	-	-	-	T	-	-	-	-	-
1358	-	-	-	T	-	-	-	-	-
1359	-	-	-	T	-	-	-	-	-
1360	-	-	-	T	-	-	-	-	-
1361	-	-	-	T	-	-	-	-	-
1362	-	-	-	T	-	-	-	-	-
1363	-	-	-	G	-	-	-	-	-
1364	-	-	-	G	-	-	-	-	-
1365	-	-	-	A	-	-	-	-	-
1366	-	-	-	A	-	-	-	-	-
1367	-	-	-	A	-	-	-	-	-
1368	-	-	-	A	-	-	-	-	-
1369	-	-	-	A	-	-	-	-	-
1370	-	-	-	A	-	-	-	-	-
1371	-	-	-	T	-	-	-	-	-
1372	-	-	-	G	-	-	-	-	-
1373	-	-	-	T	-	-	-	-	-
1374	-	-	-	C	-	-	-	-	-
1375	-	-	-	A	-	-	-	-	-
1376	-	-	-	C	-	-	-	-	-
1377	-	-	-	G	-	-	-	-	-
1378	-	-	-	T	-	-	-	-	-
1379	-	-	-	T	-	-	-	-	-
1380	-	-	-	T	-	-	-	-	-
1381	-	-	-	T	-	-	-	-	-
1382	-	-	-	T	-	-	-	-	-
1383	-	-	-	C	-	-	-	-	-
1384	-	-	-	G	-	-	-	-	-
1385	-	-	-	G	-	-	-	-	-
1386	-	-	-	A	-	-	-	-	-
1387	-	-	-	A	-	-	-	-	-
1388	-	-	-	A	-	-	-	-	-
1389	-	-	-	A	-	-	-	-	-
1390	-	-	-	A	-	-	-	-	-
1391	-	-	-	A	-	-	-	-	-
1392	-	-	-	T	-	-	-	-	-
1393	-	-	-	G	-	-	-	-	-
1394	-	-	-	T	-	-	-	-	-
1395	-	-	-	C	-	-	-	-	-
1396	-	-	-	A	-	-	-	-	-
1397	-	-	-	C	-	-	-	-	-
1398	-	-	-	G	-	-	-	-	-
1399	-	-	-	T	-	-	-	-	-
1400	-	-	-	T	-	-	-	-	-
1401	-	-	-	T	-	-	-	-	-
1402	-	-	-	T	-	-	-	-	-
1403	-	-	-	T	-	-	-	-	-
1404	-	-	-	C	-	-	-	-	-
1405	-	-	-	G	-	-	-	-	-
1406	-	-	-	G	-	-	-	-	-
1407	-	-	-	A	-	-	-	-	-
1408	-	-	-	A	-	-	-	-	-
1409	-	-	-	A	-	-	-	-	-
1410	-	-	-	A	-	-	-	-	-
1411	-	-	-	A	-	-	-	-	-
1412	-	-	-	A	-	-	-	-	-
1413	-	-	-	T	-	-	-	-	-
1414	-	-	-	G	-	-	-	-	-
1415	-	-	-	T	-	-	-	-	-
1416	-	-	-	C	-	-	-	-	-
1417	-	-	-	A	-	-	-	-	-
1418	-	-	-	C	-	-	-	-	-
1419	-	-	-	G	-	-	-	-	-
1420	-	-	-	T	-	-	-	-	-
1421	-	-	-	T	-	-	-	-	-
1422	-	-	-	T	-	-	-	-	-
1423	-	-	-	T	-	-	-	-	-
1424	-	-	-	T	-	-	-	-	-
1425	-	-	-	C	-	-	-	-	-
1426	-	-	-	G	-	-	-	-	-
1427	-	-	-	G	-	-	-	-	-
1428	-	-	-	A	-	-	-	-	-
1429	-	-	-	A	-	-	-	-	-
1430	-	-	-	A	-	-	-	-	-
1431	-	-	-	A	-	-	-	-	-
1432	-	-	-	A	-	-	-	-	-
1433	-	-	-	A	-	-	-	-	-
1434	-	-	-	T	-	-	-	-	-
1435	-	-	-	G	-	-	-	-	-
1436	-	-	-	T	-	-	-	-	-
1437	-	-	-	C	-	-	-	-	-
1438	-	-	-	A	-	-	-	-	-
1439	-	-	-	C	-	-	-	-	-
1440	-	-	-	G	-	-	-	-	-
1441	-	-	-	T	-	-	-	-	-
1442	-	-	-	T	-	-	-	-	-
1443	-	-	-	T	-	-	-	-	-
1444	-	-	-	T	-	-	-	-	-
1445	-	-	-	T	-	-	-	-	-
1446	-	-	-	G	-	-	-	-	-
1447	-	-	-	G	-	-	-	-	-
1448	-	-	-	A	-	-	-	-	-
1449	-	-	-	A	-	-	-	-	-
1450	-	-	-	A	-	-	-	-	-
1451	-	-	-	A	-	-	-	-	-
1452	-	-	-	A	-	-	-	-	-
1453	-	-	-	A	-	-	-	-	-
1454	-	-	-	T	-	-	-	-	-
1455	-	-	-	G	-	-	-	-	-
1456	-	-	-	T	-	-	-	-	-
1457	-	-	-	C	-	-	-	-	-
1458	-	-	-	A	-	-	-	-	-
1459	-	-	-	C	-	-	-	-	-
1460	-	-	-	G	-	-	-	-	-
1461	-	-	-	T	-	-	-	-	-
1462	-	-	-	T	-	-	-	-	-
1463	-	-	-	T	-	-	-	-	-
1464	-	-	-	T	-	-	-	-	-
1465	-	-	-	T	-	-	-	-	-
1466	-	-	-	T	-	-	-	-	-
1467	-	-	-	G	-	-	-	-	-
1468	-	-	-	G	-	-	-	-	-
1469	-	-	-	A	-	-	-	-	-
1470	-	-	-	A	-	-	-	-	-
1471	-	-	-	A	-	-	-	-	-
1472	-	-	-	A	-	-	-	-	-
1473	-	-	-	A	-	-	-	-	-
1474	-	-	-	A	-	-	-	-	-
1475	-	-	-	T	-	-	-	-	-
1476	-	-	-	G	-	-	-	-	-
1477	-	-	-	T	-	-	-	-	-
1478	-	-	-	C	-	-	-	-	-
1479	-	-	-	A	-	-	-	-	-
1480	-	-	-	C	-	-	-	-	-
1481	-	-	-	G	-	-	-	-	-
1482	-	-	-	T	-	-	-	-	-
1483	-	-	-	T	-	-	-	-	-
1484	-	-	-	T	-	-	-	-	-
1485	-	-	-	T	-	-	-	-	-
1486	-	-	-	T	-	-	-	-	-
1487	-	-	-	C	-	-	-	-	-
1488	-	-	-	G	-	-	-	-	-
1489	-	-	-	G	-	-	-	-	-
1490	-	-	-	A	-	-	-	-	-
1491	-	-	-	A	-	-	-	-	-
1492	-	-	-	A	-	-	-	-	-
1493	-	-	-	A	-	-	-	-	-
1494	-	-	-	A	-	-	-	-	-
1495	-	-	-	A	-	-	-	-	-
1496	-	-	-	T	-	-	-	-	-
1497	-	-	-	G	-	-	-	-	-
1498	-	-	-	T	-	-	-	-	-
1499	-	-	-	C	-	-	-	-	-
1500	-	-	-	A	-	-	-	-	-
1501	-	-	-	C	-	-	-	-	-
1502	-	-	-	G	-	-	-	-	-
1503	-	-	-	G	-	-	-	-	-
1504	-	-	-	T	-	-	-	-	-
1505	-	-	-	T	-	-	-	-	-
1506	-	-	-	T	-	-	-	-	-
1507	-	-	-	T	-	-	-	-	-
1508	-	-	-	C	-	-	-	-	-
1509	-	-	-	G	-	-	-	-	-
1510	-	-	-	G	-	-	-	-	-
1511	-	-	-	A	-	-	-	-	-
1512	-	-	-	A	-	-	-	-	-
1513	-	-	-	A	-	-	-	-	-
1514	-	-	-	A	-	-	-	-	-
1515	-	-	-	A	-	-	-	-	-
1516	-	-	-	A	-	-	-	-	-
1517	-	-	-	T	-	-	-	-	-
1518	-	-	-	G	-	-	-	-	-
1519	-	-	-	T	-	-	-	-	-
1520	-	-	-	C	-	-	-	-	-
1521	-	-	-	A	-	-	-	-	-
1522	-	-	-	C	-	-	-	-	-
1523	-	-	-	G	-	-	-	-	-
1524	-	-	-	T	-	-	-	-	-
1525	-	-	-	T	-	-	-	-	-
1526	-	-	-	T	-	-	-	-	-
1527	-	-	-	T	-	-	-	-	-
1528	-	-	-	T	-	-	-	-	-
1529	-	-	-	T	-	-	-	-	-
1530	-	-	-	G	-	-	-	-	-
1531	-	-	-	G	-	-	-	-	-
1532	-	-	-	A	-	-	-	-	-
1533	-	-	-	A	-	-	-	-	-
1534	-	-	-	A	-	-	-	-	-
1535	-	-	-	A	-	-	-	-	-
1536	-	-	-	A	-	-	-	-	-
1537	-	-	-	A	-	-	-	-	-
1538	-	-	-	T	-	-	-	-	-
1539	-	-	-	G	-	-	-	-	-
1540	-	-	-	T	-	-	-	-	-
1541	-	-	-	C	-	-	-	-	-
1542	-	-	-	A	-	-	-	-	-
1543	-	-	-	C	-	-	-	-	-
1544	-	-	-	G	-	-	-	-	-
1545	-	-	-	T	-	-	-	-	-
1546	-	-	-	T	-	-	-	-	-
1547	-	-	-	T	-	-	-	-	-
1548	-	-	-	T	-	-	-	-	-
1549	-	-	-	T	-	-	-	-	-
1550	-	-	-	T	-	-	-	-	-
1551	-	-	-	G	-	-	-	-	-
1552	-	-	-	G	-	-	-	-	-
1553	-	-	-	A	-	-	-	-	-
1554	-	-	-	A	-	-	-	-	-
1555	-	-	-	A	-	-	-	-	-
1556	-	-	-	A	-	-	-	-	-
1557	-	-	-	A	-	-	-	-	-
1558	-	-	-	A	-	-	-	-	-
1559	-	-	-	T	-	-	-	-	-
1560	-	-	-	G	-	-	-	-	-
1561	-	-	-	T	-	-	-	-	-
1562	-	-	-	C	-	-	-	-	-
1563	-	-	-	A	-	-	-	-	-
1564	-	-	-	C	-	-	-	-	-
1565	-	-	-	G	-	-	-	-	-
1566	-	-	-	T	-	-	-	-	-
1567	-	-	-	T	-	-	-	-	-
1568	-	-	-	T	-	-	-	-	-
1569	-	-	-	T	-	-	-	-	-
1570	-	-	-	T	-	-	-	-	-
1571	-	-	-	C	-	-	-	-	-
1572	-	-	-	G	-	-	-	-	-
1573	-	-	-	G	-	-	-	-	-
1574	-	-	-	A	-	-	-	-	-
1575	-	-	-	A	-	-	-	-	-
1576	-	-	-	A	-	-	-	-	-
1577	-	-	-	A	-	-	-	-	-
1578	-	-	-	A	-	-	-	-	-
1579	-	-	-	A	-	-	-	-	-
1580	-	-	-	T	-	-	-	-	-
1581	-	-	-	G	-	-	-	-	-
1582	-	-	-	T	-	-	-	-	-
1583	-	-	-	C	-	-	-	-	-
1584	-	-	-	A	-	-	-	-	-
1585	-	-	-	C	-	-	-	-	-
1586	-	-	-	G	-	-	-	-
1587	-	-	-	T	-	-	-	-	-
1588	-	-	-	T	-	-	-	-	-
1589	-	-	-	T	-	-	-	-	-
1590	-	-	-	T	-	-	-	-	-
1591	-	-	-	T	-	-	-	-	-
1592	-	-	-	T	-	-	-	-	-
1627	C	-	C	C	-	C	C	A	C
1631	T	-	C	T	-	T	T	T	T
1648	C	-	C	C	-	C	C	A	C
1686	G	-	G	G	-	A	G	G	G
1713	T	T	T	T	G	T	T	T	T
1718	C	C	C	T	C	C	C	C	C
1739	T	T	T	C	T	T	T	T	T
1766	C	C	C	C	T	C	C	C	C
'-': gap/deletion in the sequences at the indicated position
